# Supplementary material for: Egg Size Effects across Multiple Life-History Stages in the Marine Annelid Hydroides diramphus
Source: PLoS One. 2014 Jul 18;9(7):e102253. doi: 10.1371/journal.pone.0102253 (PMC4103814; doi:10.1371/journal.pone.0102253)
Supplement: File S1 — (XLS) [file pone.0102253.s001.xls]

## Sheet: maternal egg size
maternal length	mean egg area	CV Egg area	mean larval area
12.99	2435.08	0.126	4962.55
7.987	2398.6	0.135	5136.94
11.385	2406.23	0.137	5004.88
15.085	2328.27	0.1	4874.31
11.501	2237.04	0.082	5074.82
16.815	2762.46	0.123	5257.41
9.606	2447.18	0.069	5311.88
22.872	3075.78	0.185	5236.1
10.666	2124.55	0.13	4990.55
24.696	2607.04	0.069	5409.88
19.65	2252.92	0.106	4979.83
12.619	2046.45	0.088	5042.29
16.436	2257.82	0.077	5055.63
8.746	2500.87	0.064	5125.01
18.387	2439.2	0.151	5408.39
19.615	2339.38	0.061	5169.09
11.99	2411.53	0.125	5063.18
13.406	2358.95	0.084	5024.19
9.127	2367.85	0.104	5258.8
17.176	2405.16	0.112	5323.41
9.458	2350.63	0.154	5118.32
7.668	2469.45	0.078
9.038	2494.48	0.05	5194.1
7.282	2204.11	0.092	4775.31
10.441	2525.06	0.089	5301.07
5.963	2237.7	0.032	4977.62

## Sheet: fertilization
maternal ID	maternal size	fert environment	larval size
a	7.856	h	4468.82
a	7.856	l	4809.64
b	12.84	h	4626.9
b	12.84	l	4567.79
c	5.36	h	3291.67
c	5.36	l	4745.03
d	8.022	h	5068.16		fertilization environment
d	8.022	l	4792.16		h=high
e	22.63	h	5202.25		l=low
e	22.63	l	4496.21
f	6.916	h	3758.45
f	6.916	l	3906.94
g	12.482	h	3811.76
g	12.482	l	5639.93
h	8.29	h	4157.46
h	8.29	l	4955.3
i	5.761	h	3827.75
i	5.761	l	4677.06
j	9.666	h	5083.14
j	9.666	l	5358.65
k	11.851	h	4387.34
k	11.851	l	5112.58
l	15.156	h	4761.84
l	15.156	l	5216.24
m	22.426	h	4815.44
m	22.426	l	5326.7
n	11.37	h	4342.52
n	11.37	l	5546.02
o	6.775	h	4701.81
o	6.775	l	5224.26
p	6.427	l	4147.84
p	6.427	h	4494.93
q	9.716	l	4456.18
q	9.716	h	4484.71
r	7.9	h	4602.96
r	7.9	l	5283.23
s	8.628	l	3925.59
s	8.628	h	4633.06
t	12.339	l	4047.07
t	12.339	h	4219.09
u	7.437	h	4417.79
u	7.437	l	4740.58
v	13.749	h	4517.85
v	13.749	l	4748.06
w	17.492	l	4470.92
w	17.492	h	5108.66

## Sheet: cleavage
egg diameter	minutes from two cell to four cell
54.3719	17
48.6653	17
51.7556	16
58.2864	13
51.5184	26
51.5184	32
48.5813	34
51.7556	33
51.5184	13
48.9164	17
51.4391	14
48.5813	32
54.2968	32
52.1486	31
52.6939	34
52.1486	33
56.1454	20
51.5184	15
51.4391	33
54.9695	33
51.7556	16
48.6653	17
57.4396	15
51.4391	33
55.487	20
55.487	30
48.6653	18
52.1486	36
57.2259	32
57.2259	14
51.4391	19
57.1545	19
62.4137	13
48.5813	15
53.9195	13
54.2968	24
54.3719	9
48.9164	31
57.4396	18
56.9398	17
57.2259	9
48.8328	33
57.1545	13
54.3719	16
57.1545	17
57.1545	31
51.4391	20
51.4391	13
54.5968	14
57.4396	16
57.2259	33
51.5184	16
54.5968	4
54.3719	25
57.7939	16
54.3719	8
57.1545	10
54.9695	32
51.5184	17
48.6653	20
51.7556	20
57.2259	13
57.2259	17
54.3719	14
54.5968	14
57.4396	17
54.2968	24
54.3719	10
54.2968	14
52.5386	16
53.9195	32

## Sheet: settlement
size class	zero	perc 3	perc 6	perc 9	perc 12	perc 15
b	0	0.052	0.612	0.856	0.826	0.94
b	0	0.096	0.754	1	1	1
b	0	0.052	0.649	0.857	1	1
b	0	0.078	0.638	0.816	1	1		perc3 = percentage settled after 3 days
b	0	0.081	0.903	1	1	1
b	0	0.058	0.395	0.845	0.992	1		size class: b=big, s=small
b	0	0.091	0.634	0.993	1	1
b	0	0.064	0.627	0.942	0.928	0.994
b	0	0.07	0.423	0.676	1	1
b	0	0.071	0.618	0.885	0.911	1
s	0	0.064	0.936	0.968	1	1
s	0	0.139	0.422	0.939	1	1
s	0	0.05	0.862	1	1	1
s	0	0.061	0.813	0.951	0.959	1
s	0	0.096	0.726	0.877	1	1
s	0	0.132	0.826	0.893	0.917	0.975
s	0	0.054	0.931	0.985	1	1
s	0	0.088	0.66	0.892	1	1
s	0	0.153	0.715	0.861	1	1
s	0	0.096	0.726	0.974	1	1

## Sheet: postmeta performance
size class	tube length	survival
b	0.97	0.25
s	0.64	0.125
s	0.782	0.261
b	2.881	0.462
s	1.067	0.451
b	1.678	0.65
b	1.49	0.826
b	1.519	0.56
b	1.192	0.254
s	0.612	0.4
b	2.063	0.25
s	0.499	0.333
s	0.847	0.556
b	2.529	0.792
s	1.682	0.773
s	1.257	0.077
